# Supplementary material for: Multidimensional insights into the biodiversity of Streptomyces in soils of China: a pilot study
Source: Microbiol Spectr. 2025 Apr 2;13(5):e01692-24. doi: 10.1128/spectrum.01692-24 (PMC12054067; doi:10.1128/spectrum.01692-24)
Supplement: Supplemental tables — Tables S1 to S6. [file spectrum.01692-24-s0002.xlsx]

## Sheet: S1
Supplementary Table S1. Genome and collection information of Streptomyces spp. strains used in this study.
Strain	Collection date	Sequencing platform	No. of Contigs	Contig N50 (bp)	Genome size (bp)	GC content (%)	Depth of coverage	BUSCO (%)	Gene No.	Sampling sites codes/Collection sites	Isolation source	Population
CRD01C4E1	2020-03-21	Illumina PE150	235	77931	8140873	71.79	110.09	98.1	7365	CRD01C/Linfen, Shanxi Province, China (36°4'23''N, 111°22'56''E)	Soil	SC8
CRD01C3C1	2020-03-21	Illumina PE150	92	177227	8030552	71.87	318.45	100	7103		Soil	SC9
CYX02C3E1	2021-05-08	Illumina PE150	90	131559	6676629	72.18	366.24	100	5863	CYX02C/Zhangye, Gansu Province, China (38°47'41''N, 101°5'1''E)	Soil	SC2
CYX02C3C1	2021-05-08	Illumina PE150	104	141767	7798395	71.52	205.69	99.2	7026		Soil	SC7
CYX02C3D2	2021-05-08	Illumina PE150	100	198608	8085089	71.55	530.39	96.9	7250		Soil	SC7
CYX02C3D3	2021-05-08	Illumina PE150	117	139638	7826258	71.29	135.28	99.5	7120		Soil	SC7
CYX02C3E2	2021-05-08	Illumina PE150	129	170484	8226999	71.08	231.22	99.7	7459		Soil	SC7
CYX02C4C1	2021-05-08	Illumina PE150	78	210853	7689278	71.49	828.26	94.7	6977		Soil	SC7
CYX02C3A1	2021-05-08	Illumina PE150	162	114490	7727613	71.91	112.52	99.5	6869		Soil	SC8
CZY01A3A1	2020-03-24	Illumina PE150	117	187346	7815326	70.8	175.46	99.7	6971	CZY01A/Chifeng, Inner Mongolia, China (42°15'60''N, 118°52'32''E)	Soil	SC4
CZY01A3A2	2020-03-24	Illumina PE150	99	187280	7814775	70.81	448.75	99.7	6962		Soil	SC4
GS01B2B1	2020-03-23	Illumina PE150	95	201974	7486124	72.3	196.57	100	6673	GS01B/Urumqi, Xinjiang Province, China (43°46'44''N, 87°36'12''E)	Soil	SC8
GS01B2C2	2020-03-23	Illumina PE150	178	123859	8845855	71.99	192	98.9	7784		Soil	SC8
GS01B3B1	2020-03-23	Illumina PE150	215	107234	9312059	71.46	312.08	100	8285		Soil	SC8
HSW01A2B1	2020-03-19	Illumina PE150	104	136054	7913386	71.55	268.21	97.8	7135	HSW01A/Qiqihar, Heilongjiang Province, China (47°18'32''N, 123°44'44''E)	Soil	SC7
JA01A2F8	2020-03-23	Illumina PE150	275	69292	7807745	72.21	1133.37	99.5	6740	JA01A/Qingdao, Shandong Province, China (36°6'44''N, 120°22'4''E)	Soil	SC2
JA01A2A3	2020-03-23	Illumina PE150	748	16897	8199228	70.86	117.84	98.6	7478		Soil	SC3
JA01A2E3	2020-03-23	Illumina PE150	76	206388	8649982	71.01	162.17	98.9	7803		Soil	SC3
JA01A2F2	2020-03-23	Illumina PE150	75	247082	8228045	71	166.47	95.2	7338		Soil	SC3
JA01A2F5	2020-03-23	Illumina PE150	96	170566	8594951	71	365.91	96.3	7769		Soil	SC3
JA01A2F6	2020-03-23	Illumina PE150	211	75190	8644141	70.97	265.22	98.6	7824		Soil	SC3
JA01A3A1	2020-03-23	Illumina PE150	970	13420	8393890	70.83	269.73	98.6	7766		Soil	SC3
JA01A3D1	2020-03-23	Illumina PE150	135	103346	8303836	70.98	243.28	97.2	7419		Soil	SC3
JA01A4C1	2020-03-23	Illumina PE150	93	183791	8481636	71.06	276.23	95.8	7643		Soil	SC3
JA01A2F4	2020-03-23	Illumina PE150	236	76229	9124447	71.39	74.63	95.5	8047		Soil	SC8
JWY02C2B1	2020-03-28	Illumina PE150	152	239585	10279096	70.81	370.47	99.7	9179	JWY02C/Jingzhou, Hubei Province, China (30°4'30''N, 112°55'19''E)	Soil	SC6
JWY02C2A9	2020-03-28	Illumina PE150	134	104105	7741042	71.66	135.77	98.3	6895		Soil	SC7
JWY02C3C1	2020-03-28	Illumina PE150	89	168763	7837217	71.62	480.04	99.5	7010		Soil	SC7
JWY02C2A1	2020-03-28	Illumina PE150	83	312278	7920723	72.57	1853.14	91.3	6960		Soil	SC8
JWY02C2B2	2020-03-28	Illumina PE150	121	155314	7912913	72.68	351.99	98.9	7027		Soil	SC8
JWY02C2B3	2020-03-28	Illumina PE150	143	146764	7856886	72.16	112.55	99.7	7205		Soil	SC8
JWY02C2B5	2020-03-28	Illumina PE150	95	224412	8011409	72.66	608.26	100	7112		Soil	SC8
JWY02C2C1	2020-03-28	Illumina PE150	93	262118	7971456	72.67	972.93	100	7067		Soil	SC8
JWY02C2C3	2020-03-28	Illumina PE150	131	157678	8170413	72.54	293.53	99.4	7245		Soil	SC8
JWY02C2C5	2020-03-28	Illumina PE150	173	115178	7441855	72.48	234.4	93.8	6831		Soil	SC8
JWY02C2F3	2020-03-28	Illumina PE150	166	132659	8235441	72.49	557.29	100	7383		Soil	SC8
JWY02C2B8	2020-03-28	Illumina PE150	100	138846	7707676	72.25	376.79	97.2	6805		Soil	SC9
JWY02C2B9	2020-03-28	Illumina PE150	88	199147	7921481	72.19	372.16	99.5	7007		Soil	SC9
JWY02C2E1	2020-03-28	Illumina PE150	89	192901	7959447	72.18	345.72	99.5	7036		Soil	SC9
JWY02C2E2	2020-03-28	Illumina PE150	103	171611	8176630	72.07	381.14	99.5	7222		Soil	SC9
JWY02C2F1	2020-03-28	Illumina PE150	100	168699	7962633	72.15	393.01	99.2	7034		Soil	SC9
JWY02C2F2	2020-03-28	Illumina PE150	92	192901	7960480	72.18	427.1	99.5	7035		Soil	SC9
JWY02C2F4	2020-03-28	Illumina PE150	89	212865	8001540	72.16	398.29	99.7	7058		Soil	SC9
JWY02C3A1	2020-03-28	Illumina PE150	107	149236	7987433	72.15	379.57	99.5	7058		Soil	SC9
JWY02C3C2	2020-03-28	Illumina PE150	89	170775	7852159	72.23	418.08	99.2	6886		Soil	SC9
JWY02C3C3	2020-03-28	Illumina PE150	89	168763	7832733	72.25	421.55	99.2	6875		Soil	SC9
LFS02B2B1	2020-03-28	Illumina PE150	222	82240	8044516	73.07	201.39	98.9	7392	LFS02B/Jiaozuo, Henan Province, China (35°14'35''N, 113°12'38''E)	Soil	SC5
LFS02B2E1	2020-03-28	Illumina PE150	213	78649	7726547	73.11	514.64	96.9	7012		Soil	SC5
LFS02B2F3	2020-03-28	Illumina PE150	195	91133	7784880	73.09	510.22	97.8	7128		Soil	SC5
LFS02B3A2	2020-03-28	Illumina PE150	297	55179	8175230	73.01	272.86	98.9	7538		Soil	SC5
LFS02B3A5	2020-03-28	Illumina PE150	289	54648	7813025	73.65	201.15	99.5	6674		Soil	SC5
LFS02B3F1	2020-03-28	Illumina PE150	480	28066	7540903	71.6	27.84	99.5	6848		Soil	SC5
LFS02B2A3	2020-03-28	Illumina PE150	136	228177	10641422	70.59	405.11	94.4	9261		Soil	SC6
LFS02B2A4	2020-03-28	Illumina PE150	190	122460	10665967	70.6	141.32	96.9	9292		Soil	SC6
LFS02B3A4	2020-03-28	Illumina PE150	171	175337	10740516	70.61	240.14	96.1	9428		Soil	SC6
LFS02B2E3	2020-03-28	Illumina PE150	118	177763	7292070	71.43	451.18	99.7	6600		Soil	SC8
LFS02B3B2	2020-03-28	Illumina PE150	122	169085	7279251	71.44	446.07	99.7	6589		Soil	SC8
LFS02B2C2	2020-03-28	Illumina PE150	100	162400	8026292	72.27	269.05	99.2	7081		Soil	SC9
LFS02B2E2	2020-03-28	Illumina PE150	94	171841	7892694	72.19	400.54	99.5	6918		Soil	SC9
LFS02B2E4	2020-03-28	Illumina PE150	121	132746	7920244	72.32	112.89	99.5	6935		Soil	SC9
LFS02B3A1	2020-03-28	Illumina PE150	84	207748	7883467	72.24	433.67	99.7	6918		Soil	SC9
LFS02B3A6	2020-03-28	Illumina PE150	163	168753	8041389	71.97	374.28	100	7201		Soil	SC9
LFS02B3B1	2020-03-28	Illumina PE150	142	192017	8001946	71.95	353.35	100	7115		Soil	SC9
LFS02B3B3	2020-03-28	Illumina PE150	85	197185	7825486	72.27	267.8	99.7	6856		Soil	SC9
LFS02B3B4	2020-03-28	Illumina PE150	90	183781	7770663	72.27	414.86	99.2	6894		Soil	SC9
LFS02B4A1	2020-03-28	Illumina PE150	153	132583	7993146	72.03	196.74	100	7179		Soil	SC9
LongYL01C4C4	2020-03-24	Illumina PE150	81	204885	7534903	71.89	433.3	100	6694	Longnan, Gansu Province, China (33°21'7''N, 104°59'1''E)	Soil	SC9
LTT01C4B3	2020-03-23	Illumina PE150	138	102337	8444881	71.66	80.22	99.2	7288	LTT01C/Qingdao, Shandong Province, China (36°9'35''N, 120°41'9''E)	Soil	SC7
MHZ01B3D2	2020-03-28	Illumina PE150	88	291328	7903933	70.34	428.77	99.7	6986	MHZ01B/Anshan, Liaoning Province, China (40°59'3''N, 123°14'43''E)	Soil	SC4
MHZ01B3D3	2020-03-28	Illumina PE150	120	189968	7899853	70.34	128.94	99.7	6999		Soil	SC4
MHZ01B3D1	2020-03-28	Illumina PE150	116	116691	8596038	71.78	145.09	99.2	7499		Soil	SC7
QS02A3C1	2020-12-14	Illumina PE150	108	170747	7973091	71.58	364.88	98.6	7137	QS02A/Korla, Xinjiang Province, China (41°45'20''N, 86°8'51''E)	Soil	SC7
RCC01B2D3	2020-05-09	Illumina PE150	179	81808	8478162	71.06	305.8	98	7517	RCC01B/Xiamen, Fujian Province, China (24°36'33''N, 118°18'3''E)	Soil	SC2
RCC01B2D5	2020-05-09	Illumina PE150	157	87538	8419756	71.07	194.49	96.6	7457		Soil	SC2
RCC01B2D4	2020-05-09	Illumina PE150	152	156170	9394414	71.53	796.52	97.2	8455		Soil	SC5
RCC01B2A4	2020-05-09	Illumina PE150	97	274577	10041896	70.87	214.6	99.2	8849		Soil	SC6
RCC01B2A2	2020-05-09	Illumina PE150	86	324151	10132534	70.87	565.49	99.2	8913		Soil	SC6
RCC01B2A3	2020-05-09	Illumina PE150	107	204321	10040990	70.86	129.59	98.6	8840		Soil	SC6
RCC01B2A1	2020-05-09	Illumina PE150	170	144995	10792495	70.93	348.49	99.7	9710		Soil	SC8
RCC01B3B1	2020-05-09	Illumina PE150	99	205482	8771017	71.45	184.5	96	7904		Soil	SC8
RCC01B3B2	2020-05-09	Illumina PE150	96	148490	6876837	72.55	209.6	99.4	6249		Soil	SC8
RCC01B3F1	2020-05-09	Illumina PE150	134	151819	8856136	71.43	201.08	98.3	7955		Soil	SC8
SZQ02B3B2	2020-03-24	Illumina PE150	243	64266	7973094	72.58	101.81	99.7	7434	SZQ02B/Jinan, Shandong Province, China (36°42'2''N, 117°12'49''E)	Soil	SC5
SZQ02B3B3	2020-03-24	Illumina PE150	176	106798	7878230	72.62	329.04	96.9	7314		Soil	SC5
SZQ02B3D2	2020-03-24	Illumina PE150	132	123444	8034804	71.46	250.66	99.5	7152		Soil	SC5
SZQ02B3D3	2020-03-24	Illumina PE150	87	159048	7874503	71.57	227.18	100	7208		Soil	SC7
SZQ02B3D4	2020-03-24	Illumina PE150	91	153816	7745918	71.58	271.19	99.8	7103		Soil	SC7
SZQ02B3F1	2020-03-24	Illumina PE150	88	168595	7900393	71.57	388.48	98.8	7036		Soil	SC7
WM01B2B1	2020-04-12	Illumina PE150	285	135707	10300886	69.48	381.17	99.5	9534	WM01B/Kunming, Yunnan Province, China (24°58'12''N, 102°37'36''E)	Soil	SC4
WM01B2D1	2020-04-12	Illumina PE150	237	154139	10050142	69.48	273.98	99.4	9345		Soil	SC4
WYJ02B2A2	2020-03-20	Illumina PE150	162	241822	10818322	70.7	127.13	99.5	9464	WYJ02B/Changsha, Hunan Province, China (28°7'23''N, 112°58'7''E)	Soil	SC6
WYJ02B2C4	2020-03-20	Illumina PE150	96	247323	9777163	70.97	370.64	99.8	8561		Soil	SC6
WYJ02B2C5	2020-03-20	Illumina PE150	80	305295	9828607	70.84	314.11	98.3	8593		Soil	SC6
WYJ02B2C7	2020-03-20	Illumina PE150	138	200117	10439483	70.71	119.33	95.2	9078		Soil	SC6
WYJ02B3B2	2020-03-20	Illumina PE150	129	141713	10006277	70.92	121.28	99.5	8809		Soil	SC6
WYJ02B3B3	2020-03-20	Illumina PE150	102	240796	10001686	70.92	205.58	99.8	8796		Soil	SC6
WYJ02B3B4	2020-03-20	Illumina PE150	91	299228	10059588	70.92	463.35	99.8	8846		Soil	SC6
WYJ02B3C1	2020-03-20	Illumina PE150	85	279811	9866522	70.89	266.94	98.3	8645		Soil	SC6
WYJ02B3E1	2020-03-20	Illumina PE150	72	424934	9956163	70.93	646.83	99.1	8680		Soil	SC6
WYJ02B3F1	2020-03-20	Illumina PE150	100	228733	9802517	70.96	247.38	99.8	8597		Soil	SC6
WYJ02B3G3	2020-03-20	Illumina PE150	131	170102	10095528	70.86	175.13	99.1	8800		Soil	SC6
WYJ02B3B1	2020-03-20	Illumina PE150	84	183224	7823115	71.7	238.46	98.6	6995		Soil	SC7
WYJ02B2C3	2020-03-20	Illumina PE150	232	161614	7998990	72.08	274.4	99.7	7142		Soil	SC9
WYJ02B2C8	2020-03-20	Illumina PE150	104	164975	8000659	72.15	510.64	99.5	7056		Soil	SC9
WYJ02B2C9	2020-03-20	Illumina PE150	89	191926	7948793	72.15	446.95	99.7	6927		Soil	SC9
WYJ02B3A1	2020-03-20	Illumina PE150	113	179957	8104724	72.12	319.37	99.5	7116		Soil	SC9
WYJ02B3A2	2020-03-20	Illumina PE150	126	157039	8048986	72.09	403.91	99.2	7041		Soil	SC9
ZCT01B2C1	2020-03-25	Illumina PE150	83	173874	7460823	71.23	92.14	99.7	6609	ZCT01B/Bazhong, Sichuan Province, China (31°51'29''N, 106°45'29''E)	Soil	SC4
ZCT01B2D3	2020-03-25	Illumina PE150	140	178529	8185123	73.47	1379.52	97.8	6904		Soil	SC5
ZCT01B2D5	2020-03-25	Illumina PE150	341	45887	8264011	73.4	105.45	99.4	7050		Soil	SC5
ZCT01B2D6	2020-03-25	Illumina PE150	247	63123	8232361	73.47	171.75	99.7	6950		Soil	SC5
ZCT01B2D7	2020-03-25	Illumina PE150	171	143934	8260443	73.47	762.13	99.7	6962		Soil	SC5
ZCT01B2A1	2020-03-25	Illumina PE150	111	185024	8088345	72.25	494.15	99.5	7217		Soil	SC8
ZCT01B3D2	2020-03-25	Illumina PE150	164	106153	8566015	72.25	323.87	98.6	7554		Soil	SC8
ZGR01A2C1	2020-03-27	Illumina PE150	76	206428	7307923	72.36	614.98	99.7	6437	ZGR01A/Haikou, Hainan Province, China (20°1'3''N, 110°24'27''E)	Soil	SC2
ZGR01A3B1	2020-03-27	Illumina PE150	333	69835	10116340	71.99	121.66	99.5	8500		Soil	SC2
ZGR01A3D1	2020-03-27	Illumina PE150	257	91760	10540184	71.45	43.45	98	9164		Soil	SC2
ZGR01A3A1	2020-03-27	Illumina PE150	127	115324	7564348	72.13	381.43	98.9	6532		Soil	SC7
ZLW02C2B2	2020-03-28	Illumina PE150	131	105704	7330539	72.08	97.75	97.5	6494	ZLW02C/Fuzhou, Fujian Province, China (26°3'30''N, 119°13'43''E)	Soil	SC1
ZLW02C2D2	2020-03-28	Illumina PE150	135	137420	7302724	72.09	494.76	95.5	6508		Soil	SC1
ZLW02C2E1	2020-03-28	Illumina PE150	115	132832	7441269	71.97	210.64	96.9	6664		Soil	SC1
ZLW02C2F1	2020-03-28	Illumina PE150	107	165116	7590381	72.02	448.22	99.4	6772		Soil	SC1
ZLW02C3B2	2020-03-28	Illumina PE150	75	254891	7269046	72.08	678.09	95.5	6460		Soil	SC1
ZLW02C2E4	2020-03-28	Illumina PE150	90	176566	7724617	71.13	174.36	99.7	6841		Soil	SC4
ZLW02C3C3	2020-03-28	Illumina PE150	82	166468	7367566	71.26	132.63	98.6	6531		Soil	SC4
ZLW02C2D1	2020-03-28	Illumina PE150	83	275251	9442145	70.85	148.97	98.6	8425		Soil	SC6
ZLW02C3D3	2020-03-28	Illumina PE150	85	282005	9957937	70.93	388.27	99.7	8731		Soil	SC6
ZLW02C3F2	2020-03-28	Illumina PE150	103	161375	9371342	70.85	89.89	95.8	8377		Soil	SC6
ZLW02C2B1	2020-03-28	Illumina PE150	128	111452	8161537	71.76	228.74	99.8	7244		Soil	SC7
ZLW02C2E5	2020-03-28	Illumina PE150	72	194223	7489074	71.8	537.17	97.8	6578		Soil	SC7
ZLW02C2F3	2020-03-28	Illumina PE150	250	50350	7757329	71.7	712.04	98	6902		Soil	SC7
ZLW02C4B1	2020-03-28	Illumina PE150	71	185034	7444520	71.79	354.83	93.6	6547		Soil	SC7
ZLW02C4B2	2020-03-28	Illumina PE150	78	154677	7573550	71.81	166.74	97.8	6667		Soil	SC7
ZLW02C4C3	2020-03-28	Illumina PE150	74	209471	7768035	71.67	393.82	99.7	6906		Soil	SC7
ZLW02C3F1	2020-03-28	Illumina PE150	217	201186	8129921	72.01	407.88	99.5	7205		Soil	SC9
ZLW02C3F4	2020-03-28	Illumina PE150	241	148113	8099008	71.98	295.94	97.2	7201		Soil	SC9

## Sheet: S2
Supplementary Table S2. The closest reference strain from NCBI compared to each Streptomyces isolated used in this study and their corresponding sequence identity statistics.
Strain	The closest species/strain	Average Nucleotide Identity (ANI)		percentage identity of rpoB		percentage identity of SSU rRNA	Collection sites	Population
LFS02B3A6	Streptomyces tirandamycinicus strain HNM0039 (Type strain)	0.897207	0.8974	0.9822	0.98188	0.994	Jiaozuo, Henan Province, China (35°14'35"N, 113°12'38"E)	SC9
LFS02B4A1		0.89763		0.9825		0.994	Jiaozuo, Henan Province, China (35°14'35"N, 113°12'38"E)	SC9
LFS02B3B1		0.8972		0.9822		0.994	Jiaozuo, Henan Province, China (35°14'35"N, 113°12'38"E)	SC9
LongYL01C4C4		0.89806		0.9814		0.994	Longnan, Gansu Province, China (33°21'7''N, 104°59'1"E)	SC9
CRD01C3C1		0.896905		0.9811		0.994	Linfen, Shanxi Province, China (36°4'23''N, 111°22'56''E)	SC9
WYJ02B3A1		0.898318	0.8987	0.9819	0.981909	0.994	Changsha, Hunan Province, China (28°7'23"N, 112°58'7"E)	SC9
WYJ02B2C8		0.898775		0.9822		0.994	Changsha, Hunan Province, China (28°7'23"N, 112°58'7"E)	SC9
JWY02C2B8		0.898466		0.9822		0.994	Jingzhou, Hubei Province, China (30°4'30"N, 112°55'19"E)	SC9
JWY02C2F4		0.898882		0.9819		0.994	Jingzhou, Hubei Province, China (30°4'30"N, 112°55'19"E)	SC9
JWY02C3C2		0.898754		0.9819		0.994	Jingzhou, Hubei Province, China (30°4'30"N, 112°55'19"E)	SC9
JWY02C2E1		0.898984		0.9822		0.994	Jingzhou, Hubei Province, China (30°4'30"N, 112°55'19"E)	SC9
ZLW02C3F4		0.897957		0.9819		0.994	Fuzhou, Fujian Province, China (26°3'30"N, 119°13'43"E)	SC9
JWY02C2F2		0.898572		0.9822		0.994	Jingzhou, Hubei Province, China (30°4'30"N, 112°55'19"E)	SC9
LFS02B3B3		0.898786		0.9819		0.994	Jiaozuo, Henan Province, China (35°14'35"N, 113°12'38"E)	SC9
WYJ02B3A2		0.898267		0.9819		0.994	Changsha, Hunan Province, China (28°7'23"N, 112°58'7"E)	SC9
JWY02C3A1		0.898532		0.9822		0.994	Jingzhou, Hubei Province, China (30°4'30"N, 112°55'19"E)	SC9
LFS02B2E4		0.899889		0.9808		0.994	Jiaozuo, Henan Province, China (35°14'35"N, 113°12'38"E)	SC9
JWY02C2B9		0.899131		0.9819		0.994	Jingzhou, Hubei Province, China (30°4'30"N, 112°55'19"E)	SC9
WYJ02B2C9		0.898342		0.9819		0.994	Changsha, Hunan Province, China (28°7'23"N, 112°58'7"E)	SC9
ZLW02C3F1		0.898366		0.9819		0.994	Fuzhou, Fujian Province, China (26°3'30"N, 119°13'43"E)	SC9
JWY02C2F1		0.898825		0.9822		0.994	Jingzhou, Hubei Province, China (30°4'30"N, 112°55'19"E)	SC9
JWY02C2E2		0.898635		0.9822		0.994	Jingzhou, Hubei Province, China (30°4'30"N, 112°55'19"E)	SC9
JWY02C3C3		0.898762		0.9819		0.994	Jingzhou, Hubei Province, China (30°4'30"N, 112°55'19"E)	SC9
LFS02B2C2		0.898647		0.9808		0.994	Jiaozuo, Henan Province, China (35°14'35"N, 113°12'38"E)	SC9
WYJ02B2C3		0.899034		0.9822		0.994	Changsha, Hunan Province, China (28°7'23"N, 112°58'7"E)	SC9
LFS02B3A1		0.89842		0.9819		0.994	Jiaozuo, Henan Province, China (35°14'35"N, 113°12'38"E)	SC9
LFS02B2E2		0.899144		0.9819		0.994	Jiaozuo, Henan Province, China (35°14'35"N, 113°12'38"E)	SC9
LFS02B3B4		0.898795		0.9819		0.994	Jiaozuo, Henan Province, China (35°14'35"N, 113°12'38"E)	SC9
CRD01C4E1	Streptomyces ambofaciens ATCC 23877 (Type strain)	0.896942	0.896942	0.9834	0.9834	0.9901	Linfen, Shanxi Province, China (36°4'23"N, 111°22'56"E)	SC8
CYX02C3A1	Streptomyces albogriseolus JCM 4616 (Type strain)	0.86297	0.86297	0.9748	0.9748	-	Zhangye, Gansu Province, China (38°47'41"N, 101°5'1"E)	SC8
CYX02C4C1	Streptomyces anulatus JCM 4721 (Type strain)	0.920757	0.920859	0.9902	0.9901	1	Zhangye, Gansu Province, China (38°47'41"N, 101°5'1"E)	SC7
CYX02C3C1		0.920961		0.99		1	Zhangye, Gansu Province, China (38°47'41"N, 101°5'1"E)	SC7
CYX02C3E2		0.919371	0.919371	0.9905	0.9905	1	Zhangye, Gansu Province, China (38°47'41"N, 101°5'1"E)	SC7
LTT01C4B3		0.957998	0.973903	0.9931	0.9961	1	Qingdao, Shandong Province, China (36°9'35"N, 120°41'9"E)	SC7
MHZ01B3D1		0.989808		0.9991		1	Anshan, Liaoning Province, China (40°59'3"N, 123°14'43"E)	SC7
QS02A3C1		0.91193	0.911314	0.9905	0.9908	1	Korla, Xinjiang Province, China (41°45'20"N, 86°8'51"E)	SC7
CYX02C3D2		0.910698		0.9911		1	Zhangye, Gansu Province, China (38°47'41"N, 101°5'1"E)	SC7
LFS02B3A2	Streptomyces vietnamensis strain GIMV4.0001 (Type strain)	0.849843	0.8492	0.9722	0.9722	0.9901	Jiaozuo, Henan Province, China (35°14'35"N, 113°12'38"E)	SC5
LFS02B2E1		0.849018		0.9722		0.9901	Jiaozuo, Henan Province, China (35°14'35"N, 113°12'38"E)	SC5
LFS02B2F3		0.84889		0.9722		0.9901	Jiaozuo, Henan Province, China (35°14'35"N, 113°12'38"E)	SC5
LFS02B2B1		0.849038		0.9722		0.9901	Jiaozuo, Henan Province, China (35°14'35"N, 113°12'38"E)	SC5
LFS02B2E3	Streptomyces prasinus NRRL B-2712 (Type strain)	0.88545	0.885302	0.9771	0.9771	0.9691	Jiaozuo, Henan Province, China (35°14'35"N, 113°12'38"E)	SC8
LFS02B3B2		0.885154		0.9771		0.9684	Jiaozuo, Henan Province, China (35°14'35"N, 113°12'38"E)	SC8
SZQ02B3D4	Streptomyces globisporus strain JCM 4378 (Type strain)	0.957136	0.957331	0.9957	0.9948	-	Jinan, Shandong Province, China (36°42'2"N, 117°12'49"E)	SC7
ZLW02C2F3		0.960253		0.9954		-	Fuzhou, Fujian Province, China (26°3'30"N, 119°13'43"E)	SC7
ZLW02C4B1		0.955917		0.9934		-	Fuzhou, Fujian Province, China (26°3'30"N, 119°13'43"E)	SC7
WYJ02B3B1		0.959396		0.996		-	Changsha, Hunan Province, China (28°7'23"N, 112°58'7"E)	SC7
SZQ02B3D3		0.957361		0.9957		-	Jinan, Shandong Province, China (36°42'2"N, 117°12'49"E)	SC7
JWY02C3C1		0.957021		0.9945		-	Jingzhou, Hubei Province, China (30°4'30"N, 112°55'19"E)	SC7
ZLW02C2E5		0.95569		0.9943		-	Fuzhou, Fujian Province, China (26°3'30"N, 119°13'43"E)	SC7
ZLW02C4B2		0.955878		0.9934		-	Fuzhou, Fujian Province, China (26°3'30"N, 119°13'43"E)	SC7
WYJ02B2A2	Streptomyces chartreusis strain ATCC 14922 (Type strain)	0.965831	0.964245	0.9911	0.990743	0.9908	Changsha, Hunan Province, China (28°7'23"N, 112°58'7"E)	SC6
WYJ02B3G3		0.965693		0.9911		0.9909	Changsha, Hunan Province, China (28°7'23"N, 112°58'7"E)	SC6
WYJ02B3E1		0.966456		0.9911		0.9954	Changsha, Hunan Province, China (28°7'23"N, 112°58'7"E)	SC6
WYJ02B2C4		0.960096		0.99		0.9941	Changsha, Hunan Province, China (28°7'23"N, 112°58'7"E)	SC6
WYJ02B3B4		0.960023		0.99		0.9941	Changsha, Hunan Province, China (28°7'23"N, 112°58'7"E)	SC6
LFS02B2A3		0.966317		0.9914		0.9908	Jiaozuo, Henan Province, China (35°14'35"N, 113°12'38"E)	SC6
WYJ02B3C1		0.966228		0.9911		0.9908	Changsha, Hunan Province, China (28°7'23"N, 112°58'7"E)	SC6
WYJ02B3B2		0.959969		0.99		0.9941	Changsha, Hunan Province, China (28°7'23"N, 112°58'7"E)	SC6
ZLW02C3F2		0.964723		0.9902		0.9954	Fuzhou, Fujian Province, China (26°3'30"N, 119°13'43"E)	SC6
ZLW02C2D1		0.964777		0.9902		0.9954	Fuzhou, Fujian Province, China (26°3'30"N, 119°13'43"E)	SC6
LFS02B3A4		0.965717		0.9914		0.9908	Jiaozuo, Henan Province, China (35°14'35"N, 113°12'38"E)	SC6
RCC01B2A3		0.966428		0.9911		0.9954	Xiamen, Fujian Province, China (24°36'33"N, 118°18'3"E)	SC6
JWY02C2B1		0.959412		0.99		0.9941	Jingzhou, Hubei Province, China (30°4'30"N, 112°55'19"E)	SC6
ZLW02C3D3		0.966204		0.9905		0.9908	Fuzhou, Fujian Province, China (26°3'30"N, 119°13'43"E)	SC6
WYJ02B2C5		0.965943		0.9914		0.9908	Changsha, Hunan Province, China (28°7'23"N, 112°58'7"E)	SC6
WYJ02B3F1		0.960101		0.99		0.9941	Changsha, Hunan Province, China (28°7'23"N, 112°58'7"E)	SC6
LFS02B2A4		0.966249		0.9914		0.9908	Jiaozuo, Henan Province, China (35°14'35"N, 113°12'38"E)	SC6
RCC01B2A2		0.966514		0.9911		0.9954	Xiamen, Fujian Province, China (24°36'33"N, 118°18'3"E)	SC6
WYJ02B3B3		0.959969		0.99		0.9941	Changsha, Hunan Province, China (28°7'23"N, 112°58'7"E)	SC6
WYJ02B2C7		0.96595		0.9914		0.9908	Changsha, Hunan Province, China (28°7'23"N, 112°58'7"E)	SC6
RCC01B2A4		0.96654		0.9911		0.9954	Xiamen, Fujian Province, China (24°36'33"N, 118°18'3"E)	SC6
JWY02C2A1	Streptomyces rochei NRRL B-2410 (Type strain)	0.98943	0.989194	0.9989	0.999117	1	Jingzhou, Hubei Province, China (30°4'30"N, 112°55'19"E)	SC8
JWY02C2C3		0.989319		0.9994		1	Jingzhou, Hubei Province, China (30°4'30"N, 112°55'19"E)	SC8
JWY02C2B2		0.988909		0.9991		1	Jingzhou, Hubei Province, China (30°4'30"N, 112°55'19"E)	SC8
JWY02C2C1		0.988968		0.9991		1	Jingzhou, Hubei Province, China (30°4'30"N, 112°55'19"E)	SC8
JWY02C2B5		0.98895		0.9991		1	Jingzhou, Hubei Province, China (30°4'30"N, 112°55'19"E)	SC8
JWY02C2F3		0.989586		0.9991		1	Jingzhou, Hubei Province, China (30°4'30"N, 112°55'19"E)	SC8
JA01A2A3	Streptomyces niveus strain NRRL 2466 (Type strain)	0.983495	0.983249	0.9971	0.996413	0.9979	Qingdao, Shandong Province, China (36°6'44"N, 120°22'4"E)	SC3
JA01A2F6		0.983313		0.996		0.9979	Qingdao, Shandong Province, China (36°6'44"N, 120°22'4"E)	SC3
JA01A2E3		0.983172		0.996		0.9979	Qingdao, Shandong Province, China (36°6'44"N, 120°22'4"E)	SC3
JA01A2F2		0.983153		0.9971		0.9979	Qingdao, Shandong Province, China (36°6'44"N, 120°22'4"E)	SC3
JA01A4C1		0.983044		0.996		0.9979	Qingdao, Shandong Province, China (36°6'44"N, 120°22'4"E)	SC3
JA01A3D1		0.98318		0.9971		0.9979	Qingdao, Shandong Province, China (36°6'44"N, 120°22'4"E)	SC3
JA01A2F5		0.98303		0.996		0.9979	Qingdao, Shandong Province, China (36°6'44"N, 120°22'4"E)	SC3
JA01A3A1		0.983607		0.996		0.9979	Qingdao, Shandong Province, China (36°6'44"N, 120°22'4"E)	SC3
CYX02C3D3	Streptomyces microflavus NBRC 13062 (Type strain)	0.907511	0.907511	0.9823	0.9823	0.9945	Zhangye, Gansu Province, China (38°47'41"N, 101°5'1"E)	SC7
JWY02C2A9		0.91733	0.916372	0.9862	0.987033	0.9986	Jingzhou, Hubei Province, China (30°4'30"N, 112°55'19"E)	SC7
HSW01A2B1		0.916579		0.9881		0.9986	Qiqihar, Heilongjiang Province, China (47°18'32"N, 123°44'44"E)	SC7
SZQ02B3F1		0.915206		0.9868		0.9986	Jinan, Shandong Province, China (36°42'2"N, 117°12'49"E)	SC7
GS01B2B1	Streptomyces lusitanus strain JCM 4785 (Type strain)	0.91913	0.920776	0.9811	0.98225	0.9941	Urumqi, Xinjiang Province, China (43°46'44"N, 87°36'12"E)	SC8
RCC01B3B2		0.922421		0.9834		0.9901	Xiamen, Fujian Province, China (24°36'33"N, 118°18'3"E)	SC8
CYX02C3E1	Streptomyces xinghaiensis S187 (Type strain)	0.782238	0.7822	0.9283	0.9283	0.9789	Zhangye, Gansu Province, China (38°47'41"N, 101°5'1"E)	SC2
CZY01A3A1	Streptomyces nitrosporeus strain ATCC 12769 (Type strain)	0.841873	0.8418	0.9733	0.9733	0.9954	Chifeng, Inner Mongolia, China (42°15'60"N, 118°52'32"E)	SC4
CZY01A3A2		0.8418		0.9733		0.9954	Chifeng, Inner Mongolia, China (42°15'60"N, 118°52'32"E)	SC4
MHZ01B3D2		0.843642	0.8438	0.9567	0.9567	0.9901	Anshan, Liaoning Province, China (40°59'3"N, 123°14'43"E)	SC4
MHZ01B3D3		0.843859		0.9567		0.9901	Anshan, Liaoning Province, China (40°59'3"N, 123°14'43"E)	SC4
LFS02B3A5	Streptomyces genisteinicus strain CRPJ-33 (Type strain)	0.890383	0.8904	0.9914	0.9914	0.9987	Jiaozuo, Henan Province, China (35°14'35"N, 113°12'38"E)	SC5
ZCT01B2D5		0.98901	0.9892	0.9986	0.998975	1	Bazhong, Sichuan Province, China (31°51'29"N, 106°45'29"E)	SC5
ZCT01B2D3		0.989131		0.9991		1	Bazhong, Sichuan Province, China (31°51'29"N, 106°45'29"E)	SC5
ZCT01B2D7		0.989369		0.9991		1	Bazhong, Sichuan Province, China (31°51'29"N, 106°45'29"E)	SC5
ZCT01B2D6		0.98922		0.9991		1	Bazhong, Sichuan Province, China (31°51'29"N, 106°45'29"E)	SC5
SZQ02B3B2	Streptomyces katrae strain NRRL ISP-5550 (Type strain)	0.877081	0.8771	0.977	0.977	0.9868	Jinan, Shandong Province, China (36°42'2"N, 117°12'49"E)	SC5
SZQ02B3B3		0.87705		0.977		0.9868	Jinan, Shandong Province, China (36°42'2"N, 117°12'49"E)	SC5
RCC01B3F1	Streptomyces tuirus strain JCM 4255 (Type strain)	0.957466	0.9576	0.994	0.99425	0.9927	Xiamen, Fujian Province, China (24°36'33"N, 118°18'3"E)	SC8
RCC01B3B1		0.95779		0.9945		0.9927	Xiamen, Fujian Province, China (24°36'33"N, 118°18'3"E)	SC8
RCC01B2D3	Streptomyces lydicamycinicus strain TP-A0598 (Type strain)	0.990701	0.9907	0.9974	0.9974	1	Xiamen, Fujian Province, China (24°36'33"N, 118°18'3"E)	SC2
RCC01B2D5		0.990674		0.9974		1	Xiamen, Fujian Province, China (24°36'33"N, 118°18'3"E)	SC2
RCC01B2D4	Streptomyces hundungensis strain JCM 17577 (Type strain)	0.82253	0.82253	0.9547	0.9547	0.9902	Xiamen, Fujian Province, China (24°36'33"N, 118°18'3"E)	SC5
SZQ02B3D2	Streptomyces pristinaespiralis strain HCCB 10218 (Reference strain)	0.98673	0.9867	0.9983	0.9983	1	Jinan, Shandong Province, China (36°42'2"N, 117°12'49"E)	SC5
ZLW02C3C3	Streptomyces pratensis strain S10 (Reference strain)	0.889457	0.8896	0.9799	0.98	0.998	Fuzhou, Fujian Province, China (26°3'30"N, 119°13'43"E)	SC4
ZLW02C2E4		0.889447		0.9802		0.998	Fuzhou, Fujian Province, China (26°3'30"N, 119°13'43"E)	SC4
ZCT01B2C1		0.889777		0.9799		0.998	Bazhong, Sichuan Province, China (31°51'29"N, 106°45'29"E)	SC4
ZGR01A3D1	Streptomyces bingchenggensis BCW-1 (Reference strain)	0.8945	0.8945	0.977	0.977	0.9927	Haikou, Hainan Province, China (20°1'3"N, 110°24'27"E)	SC2
ZLW02C2B1	Streptomyces parvus strain JCM 4069 (Type strain)	0.963942	0.9682	0.9963	0.99715	1	Fuzhou, Fujian Province, China (26°3'30"N, 119°13'43"E)	SC7
ZLW02C4C3		0.972548		0.998		1	Fuzhou, Fujian Province, China (26°3'30"N, 119°13'43"E)	SC7
ZGR01A3B1	Streptomyces rapamycinicus NRRL 5491 (Type strain)	0.887622	0.8876	0.9527	0.9527	0.9908	Haikou, Hainan Province, China (20°1'3"N, 110°24'27"E)	SC2
ZCT01B3D2	Streptomyces griseoviridis strain DSM 40229 (Type strain)	0.822489	0.822489	0.955	0.955	0.9683	Bazhong, Sichuan Province, China (31°51'29"N, 106°45'29"E)	SC8
ZLW02C2F1	Streptomyces drozdowiczii strain JCM 13580 (Type strain)	0.908998	0.909115	0.9868	0.9868	0.9967	Fuzhou, Fujian Province, China (26°3'30"N, 119°13'43"E)	SC1
ZLW02C3B2		0.909298		0.9868		0.9967	Fuzhou, Fujian Province, China (26°3'30"N, 119°13'43"E)	SC1
ZLW02C2B2		0.909348		0.9868		0.9967	Fuzhou, Fujian Province, China (26°3'30"N, 119°13'43"E)	SC1
ZLW02C2E1		0.908701		0.9868		0.9967	Fuzhou, Fujian Province, China (26°3'30"N, 119°13'43"E)	SC1
ZLW02C2D2		0.909229		0.9868		0.9967	Fuzhou, Fujian Province, China (26°3'30"N, 119°13'43"E)	SC1
WM01B2B1	Streptomyces atratus strain JCM 3386 (Type strain)	0.944854	0.945254	0.9923	0.9923	0.9993	Kunming, Yunnan Province, China (24°58'12"N, 102°37'36"E)	SC4
WM01B2D1		0.945655		0.9923		0.9993	Kunming, Yunnan Province, China (24°58'12"N, 102°37'36"E)	SC4
ZGR01A2C1	Streptomyces luteoverticillatus strain CGMCC 15060 (Reference strain)	0.953324	0.9533	0.9937	0.9937	0.9987	Haikou, Hainan Province, China (20°1'3"N, 110°24'27"E)	SC2
JWY02C2C5	Streptomyces parvulus ATCC 12434 (Type strain)	0.950699	0.950556	0.9931	0.9931	0.9987	Jingzhou, Hubei Province, China (30°4'30"N, 112°55'19"E)	SC8
JWY02C2B3		0.950413		0.9931		0.9987	Jingzhou, Hubei Province, China (30°4'30"N, 112°55'19"E)	SC8
ZCT01B2A1		0.923185	0.923185	0.9934	0.9934	0.9941	Bazhong, Sichuan Province, China (31°51'29"N, 106°45'29"E)	SC8
ZGR01A3A1	Streptomyces cavourensis strain DSM 41795 (Type strain)	0.993899	0.993899	0.9989	0.9989	0.996	Haikou, Hainan Province, China (20°1'3"N, 110°24'27"E)	SC7
LFS02B3F1	Streptomyces vilmorinianum strain YP1 (Type strain)	0.879575	0.8796	0.9874	0.9874	0.9993	Jiaozuo, Henan Province, China (35°14'35"N, 113°12'38"E)	SC5
GS01B2C2	Streptomyces fungicidicus strain TXX3120 (Reference strain)	0.901305	0.9013	0.9768	0.9768	0.9908	Urumqi, Xinjiang Province, China (43°46'44"N, 87°36'12"E)	SC8
GS01B3B1		0.90221	0.9022	0.9753	0.9753	0.9769	Urumqi, Xinjiang Province, China (43°46'44"N, 87°36'12"E)	SC8
JA01A2F4	Streptomyces mirabilis strain JCM 4551 (Type strain)	0.840146	0.840146	0.9653	0.9653	0.9918	Qingdao, Shandong Province, China (36°6'44"N, 120°22'4"E)	SC8
JA01A2F8	Streptomyces auratus AGR0001 (Reference strain)	0.90648	0.9065	0.9871	0.9871	0.9868	Qingdao, Shandong Province, China (36°6'44"N, 120°22'4"E)	SC2
RCC01B2A1	Streptomyces griseorubiginosus DSM 40469 (Type strain)	0.904925	0.904925	0.9865	0.9865	0.9903	Xiamen, Fujian Province, China (24°36'33"N, 118°18'3"E)	SC8

## Sheet: S3
Supplementary Table S3. Summary of single-copy core genes with the highest number of recent and ancestral recombination events (>20) identified by fastGEAR, each with fully functional annotation.
SNPs	Nucleotide Sites	Clusters	Lineages	Recent	Ancestral	Gene Name	Protein product
414	2946	12	12	235	62	glnD	Bifunctional uridylyltransferase/uridylyl-removing enzyme
1349	2259	13	13	187	87	lpqB	Lipoprotein LpqB
1221	2535	11	10	165	26	ligA	DNA ligase A
446	2385	11	10	134	24	gpmB	phosphoglycerate mutase GpmB
1083	1659	12	9	131	24	treZ	Malto-oligosyltrehalose trehalohydrolase
446	756	12	10	132	10	bioD	ATP-dependent dethiobiotin synthetase BioD
319	1965	9	9	104	36	cobB	Hydrogenobyrinate a%2Cc-diamide synthase
980	3984	8	8	96	31	rpoC	DNA-directed RNA polymerase subunit beta
718	1305	11	10	105	22	bioF	8-amino-7-oxononanoate synthase
1243	2340	14	13	74	43	srmB	ATP-dependent RNA helicase SrmB
867	2028	10	8	106	10	nuoL	NADH-quinone oxidoreductase subunit L

## Sheet: S4
Supplementary Table S4. The pairwise homoplasy index (Phi, a P-value pertains to the likelihood of rejecting the null hypothesis, which posits no recombination within the examined set of aligned sequences in a sliding window) of single-copy core genes for Streptomyces populations, statistic with P-value < 0.05*, 0.01** under the null hypothesis of no recombination.
Population	Phi
all	0
SC1	1
SC2	0
SC3	1
SC4	4.2e-11**
SC5	0
SC6	0
SC7	0
SC8	0
SC9	0

## Sheet: S5
Supplementary Table S5. The count of secondary metabolite types for each Streptomyces isolate used in this study.
Strain	melanin	T1PKS	T3PKS	other	NRPS	RiPP-like	terpene	NRP-metallophore	NRPS-like	NI-siderophore	thiopeptide	RRE-containing	lanthipeptide-class-iii	T2PKS	LAP	ectoine	guanidinotides	PKS-like	lanthipeptide-class-ii	butyrolactone	2dos	oligosaccharide	hglE-KS	betalactone	lassopeptide	thioamide-NRP	indole	NAPAA	lanthipeptide-class-i	transAT-PKS-like	phenazine	transAT-PKS	ladderane	lanthipeptide-class-v	arylpolyene	lanthipeptide-class-iv	linaridin	nucleoside	prodigiosin	amglyccycl	thioamitides	aminocoumarin	CDPS	redox-cofactor	aminopolycarboxylic-acid	blactam	crocagin	furan	cyanobactin
CRD01C3C1	2	1	3	1	4	3	4	1	4	3	2	1	1	1	1	1	1	0	0	0	0	0	0	0	0	0	0	0	0	0	0	0	0	0	0	0	0	0	0	0	0	0	0	0	0	0	0	0	0
CYX02C3A1	0	6	0	2	8	2	6	2	3	3	0	0	1	2	0	1	0	4	1	2	0	0	0	0	0	0	0	0	0	0	0	0	0	0	0	0	0	0	0	0	0	0	0	0	0	0	0	0	0
CYX02C3C1	2	4	3	1	7	2	6	2	2	2	1	1	2	1	1	2	0	2	1	2	1	1	1	1	1	1	0	0	0	0	0	0	0	0	0	0	0	0	0	0	0	0	0	0	0	0	0	0	0
CRD01C4E1	2	2	2	1	10	2	7	2	2	3	0	0	1	2	0	1	0	1	0	1	0	0	0	1	0	0	1	1	1	1	1	1	1	1	0	0	0	0	0	0	0	0	0	0	0	0	0	0	0
CYX02C3D2	1	5	2	0	15	3	7	2	3	2	1	1	2	1	1	3	0	1	2	2	0	0	1	1	1	0	0	0	0	0	0	0	1	0	1	1	0	0	0	0	0	0	0	0	0	0	0	0	0
CYX02C3D3	2	7	3	1	6	3	5	2	1	2	1	0	3	0	2	1	1	1	1	3	0	0	0	1	1	0	0	0	0	0	0	1	0	0	0	0	0	0	0	0	0	0	0	0	0	0	0	0	0
CYX02C3E1	1	12	1	0	6	3	8	0	5	3	0	1	1	3	0	1	0	3	0	1	0	0	0	1	0	0	0	0	0	0	0	0	0	1	0	0	2	1	0	0	0	0	0	0	0	0	0	0	0
CYX02C3E2	1	4	2	0	7	3	6	2	3	2	1	1	2	0	1	1	0	1	1	1	0	0	1	1	1	0	0	0	0	1	1	1	2	0	2	0	0	0	0	0	0	0	0	0	0	0	0	0	0
CYX02C4C1	2	4	4	0	7	2	5	2	2	2	1	1	2	0	1	2	0	1	1	2	1	0	1	1	1	1	0	0	0	0	0	0	0	0	0	0	0	0	0	0	0	0	0	0	0	0	0	0	0
CZY01A3A1	1	6	1	2	7	5	7	2	2	1	0	0	1	2	0	1	0	1	1	1	0	1	1	1	0	0	0	0	0	0	0	0	1	0	1	0	0	0	0	0	0	0	0	0	0	0	0	0	0
CZY01A3A2	1	7	1	2	7	5	7	2	2	1	0	0	1	2	0	1	0	1	1	1	0	1	1	1	0	0	0	0	0	0	0	0	1	0	1	0	0	0	0	0	0	0	0	0	0	0	0	0	0
GS01B2B1	0	1	1	0	4	2	4	0	0	2	2	3	1	2	2	2	0	1	1	0	0	0	1	0	0	0	0	0	2	0	0	1	0	0	0	0	0	0	0	0	0	0	0	0	0	0	0	0	0
GS01B2C2	1	15	0	1	5	3	5	1	4	3	0	0	1	1	0	2	0	1	0	2	0	0	0	1	1	0	0	0	1	0	0	0	1	0	1	0	0	0	1	1	0	0	0	0	0	0	0	0	0
GS01B3B1	1	12	0	1	5	4	7	1	1	3	0	1	1	1	0	1	0	1	0	1	0	0	1	0	1	1	1	0	0	0	0	0	0	0	0	0	0	0	0	0	1	0	0	0	0	0	0	0	0
HSW01A2B1	3	4	2	0	8	3	6	2	1	2	2	1	2	2	2	1	0	1	1	2	0	0	0	0	1	0	0	0	0	0	0	1	0	0	0	0	0	0	0	0	0	0	0	0	0	0	0	0	0
JA01A2A3	1	9	3	2	6	3	6	1	4	3	1	1	1	0	2	1	0	2	0	2	0	0	3	0	1	0	0	0	1	0	0	1	0	1	0	0	0	0	0	0	0	1	1	1	0	0	0	0	0
JA01A2E3	1	5	3	2	5	2	6	1	2	3	1	1	1	0	2	1	0	2	0	2	0	0	1	0	1	0	0	0	0	0	0	1	0	1	0	0	0	0	0	0	0	1	1	1	1	0	0	0	0
JA01A2F2	1	5	3	2	5	2	6	1	2	2	1	0	1	0	2	1	0	2	0	2	0	0	2	0	1	0	0	0	1	0	0	1	0	1	0	0	0	0	0	0	0	1	1	1	1	0	0	0	0
JA01A2F4	2	2	1	4	12	3	5	1	2	3	0	0	1	1	0	1	0	0	1	1	0	0	0	2	0	0	0	2	0	0	0	0	0	0	0	0	0	0	0	0	0	0	0	0	0	1	0	0	0
JA01A2F5	1	5	3	2	5	2	6	1	2	2	1	1	1	0	2	1	0	2	0	2	0	0	1	0	1	0	0	0	0	0	0	1	0	1	0	0	0	0	0	0	0	1	1	1	1	0	0	0	0
JA01A2F6	1	6	3	2	5	2	6	1	2	3	1	1	1	0	2	1	0	2	0	2	0	0	1	0	1	0	0	0	0	0	0	1	0	1	0	0	0	0	0	0	0	1	1	1	1	0	0	0	0
JA01A2F8	1	12	1	1	5	3	5	0	4	3	1	1	0	2	1	1	0	1	0	4	0	0	2	0	1	0	0	1	1	1	0	0	0	1	0	0	1	1	0	0	0	0	0	0	0	0	1	0	0
JA01A3A1	1	7	3	2	9	4	8	1	3	3	0	2	1	0	1	1	0	2	0	2	0	0	2	0	1	0	0	0	0	1	0	1	0	1	0	0	0	0	0	0	0	1	1	1	1	0	0	0	0
JA01A3D1	1	5	3	2	5	2	6	1	2	3	1	0	1	0	2	1	0	2	0	2	0	0	2	0	1	0	0	0	1	0	0	1	0	1	0	0	0	0	0	0	0	1	1	1	1	0	0	0	0
JA01A4C1	1	5	3	2	5	2	6	1	2	3	1	1	1	0	2	1	0	2	0	2	0	0	1	0	1	0	0	0	0	0	0	1	0	1	0	0	0	0	0	0	0	1	1	1	1	0	0	0	0
JWY02C2A1	1	8	1	0	5	2	7	1	3	3	0	0	2	2	0	1	0	0	0	1	0	0	1	0	1	0	2	0	2	0	0	0	0	1	0	0	0	0	0	0	0	0	0	0	0	0	0	1	0
JWY02C2A9	3	5	2	0	8	4	5	2	1	2	2	1	1	1	2	1	0	1	1	2	0	1	0	0	1	0	0	0	1	0	0	1	0	0	0	0	0	0	0	0	0	0	0	0	0	0	0	0	0
JWY02C2B1	2	14	1	0	9	3	6	1	2	4	0	0	1	2	0	1	0	1	0	2	0	0	0	1	1	1	1	2	0	0	0	0	1	0	0	0	0	0	0	0	0	0	1	1	0	0	0	0	0
JWY02C2B2	1	10	1	0	5	2	7	1	3	3	0	0	2	1	0	1	0	1	0	0	0	0	1	0	1	0	2	0	1	0	0	0	0	1	0	0	0	0	0	0	0	0	0	0	0	0	0	1	0
JWY02C2B3	1	5	2	1	7	3	6	1	1	3	0	0	1	2	0	1	0	1	0	0	0	0	0	0	0	0	1	1	0	0	0	0	0	0	0	0	0	0	0	0	0	0	0	0	0	0	0	0	0
JWY02C2B5	1	14	1	0	5	2	7	1	3	3	0	0	2	2	0	1	0	1	0	1	0	0	1	0	1	0	2	0	1	0	0	0	0	1	0	0	0	0	0	0	0	0	0	0	0	0	0	1	0
JWY02C2B8	2	1	2	0	2	4	4	0	4	2	1	0	1	2	2	1	0	0	0	1	0	0	1	1	0	0	0	1	1	0	0	0	0	0	0	0	0	0	0	0	0	0	0	0	0	0	0	0	0
JWY02C2B9	2	1	2	0	2	4	5	0	4	3	1	0	1	2	1	1	0	0	0	1	0	0	1	1	0	0	0	1	1	0	0	0	0	0	0	0	0	0	0	0	0	0	0	0	0	0	0	0	0
JWY02C2C1	1	14	1	0	5	2	7	1	3	3	0	0	2	1	0	1	0	1	0	0	0	0	1	0	1	0	2	0	1	0	0	0	0	1	0	0	0	0	0	0	0	0	0	0	0	0	0	1	0
JWY02C2C3	1	7	1	0	3	2	7	1	3	3	0	0	2	2	0	1	0	1	0	1	0	0	1	0	1	0	2	0	1	0	0	0	0	1	0	0	0	0	0	0	0	0	0	0	0	0	0	1	0
JWY02C2C5	1	6	2	1	8	3	6	1	2	3	0	0	1	1	0	1	0	1	0	0	0	0	0	0	0	0	1	1	0	0	1	0	0	0	0	0	0	0	0	0	0	0	0	0	0	0	0	0	0
JWY02C2E1	2	1	2	0	2	4	4	0	4	3	1	0	1	2	1	1	0	0	0	1	0	0	1	1	0	0	0	1	1	0	0	0	0	0	0	0	0	0	0	0	0	0	0	0	0	0	0	0	0
JWY02C2E2	2	1	2	0	2	4	5	0	4	3	1	0	1	2	1	1	0	0	0	1	0	0	1	1	0	0	0	1	0	0	0	0	0	0	0	0	0	0	0	0	0	0	0	0	0	0	0	0	0
JWY02C2F1	2	1	2	0	1	4	4	0	4	3	1	0	1	2	1	1	0	0	0	1	0	0	1	1	0	0	0	1	1	0	0	0	0	0	0	0	0	0	0	0	0	0	0	0	0	0	0	0	0
JWY02C2F2	2	1	2	0	2	5	5	0	4	3	1	0	1	2	1	1	0	0	0	1	0	0	1	1	0	0	0	1	1	0	0	0	0	0	0	0	0	0	0	0	0	0	0	0	0	0	0	0	0
JWY02C2F3	1	8	1	0	5	2	7	1	3	3	0	0	2	3	0	1	0	0	0	1	0	0	1	0	0	0	2	0	2	0	0	0	0	1	0	0	0	0	0	0	0	0	0	0	0	0	0	1	0
JWY02C2F4	2	1	2	0	2	3	5	0	4	3	1	0	1	2	2	1	0	0	0	1	0	0	1	1	0	0	0	1	1	0	0	0	0	0	0	0	0	0	0	0	0	0	0	0	0	0	0	0	0
JWY02C3A1	2	1	2	0	3	5	5	0	4	3	1	0	1	2	1	1	0	0	0	1	0	0	1	1	0	0	0	1	1	0	0	0	0	0	0	0	0	0	0	0	0	0	0	0	0	0	0	0	0
JWY02C3C1	1	4	2	1	8	3	8	1	4	2	1	1	2	0	1	3	0	0	1	2	0	0	0	0	1	0	0	0	1	0	0	1	1	0	1	1	0	0	0	0	0	0	0	0	0	0	0	0	0
JWY02C3C2	2	1	2	0	2	4	4	0	4	3	1	0	1	2	2	1	0	0	0	1	0	0	1	0	0	0	0	1	1	0	0	0	0	0	0	0	0	0	0	0	0	0	0	0	0	0	0	0	0
JWY02C3C3	2	1	2	0	2	4	4	0	4	3	1	0	1	2	1	1	0	0	0	1	0	0	1	1	0	0	0	1	1	0	0	0	0	0	0	0	0	0	0	0	0	0	0	0	0	0	0	0	0
LFS02B2A3	2	11	1	0	6	3	5	1	2	4	0	0	1	2	0	1	0	1	0	3	0	0	0	1	1	1	2	2	1	0	0	0	2	0	0	0	0	0	0	0	0	0	1	2	0	0	0	0	1
LFS02B2A4	2	11	1	0	8	3	5	1	3	4	0	0	1	2	0	1	0	1	0	3	0	0	0	1	1	1	2	2	1	0	0	0	2	0	0	0	0	0	0	0	0	0	1	2	0	0	0	0	1
LFS02B2B1	1	6	1	0	3	3	4	1	0	2	0	1	0	1	0	1	0	2	2	4	0	0	0	0	0	0	1	0	1	0	0	0	0	0	0	1	0	0	0	0	0	0	0	0	0	0	0	0	0
LFS02B2C2	2	1	3	0	3	5	4	1	4	3	2	1	1	2	1	1	1	0	0	1	0	0	0	1	0	0	0	1	1	0	0	0	0	0	0	0	0	0	0	0	0	0	0	0	0	0	0	0	0
LFS02B2E1	1	4	1	0	3	3	4	1	0	2	0	0	0	1	0	1	0	2	2	4	0	0	0	0	0	0	1	0	0	0	0	0	0	0	0	1	0	0	0	0	0	0	0	0	0	0	0	0	1
LFS02B2E2	2	1	2	0	2	5	4	0	4	3	1	0	1	2	1	1	0	0	0	1	0	0	1	1	0	0	0	1	1	0	0	0	0	0	0	0	0	0	0	0	0	0	0	0	0	0	0	0	0
LFS02B2E3	0	1	0	0	10	3	5	0	0	2	0	0	0	1	0	2	0	1	0	1	0	0	0	1	2	0	0	1	0	0	0	1	1	0	1	0	0	0	0	0	0	0	0	1	0	1	0	0	0
LFS02B2E4	2	1	2	0	4	4	4	1	4	3	1	0	1	2	1	1	0	0	0	1	0	0	0	1	0	0	0	1	1	0	0	0	0	0	0	0	0	0	0	0	0	0	0	0	0	0	0	0	0
LFS02B2F3	1	4	1	0	3	2	4	1	0	2	1	1	0	1	0	1	0	2	2	4	0	0	0	0	0	0	1	0	0	0	0	0	0	0	0	1	0	0	0	0	1	0	0	0	0	0	0	0	0
LFS02B3A1	2	1	2	0	1	4	5	0	4	3	1	0	1	2	1	1	0	0	0	1	0	0	1	1	0	0	0	1	1	0	0	0	0	0	0	0	0	0	0	0	0	0	0	0	0	0	0	0	0
LFS02B3A2	1	3	1	0	3	3	4	1	0	2	0	0	0	1	0	1	0	2	1	4	0	0	0	0	0	0	1	0	0	0	0	0	0	0	0	0	0	0	0	0	0	0	0	0	0	0	0	0	0
LFS02B3A4	2	9	1	0	6	3	5	1	2	4	0	0	1	2	0	1	0	1	0	3	0	0	0	1	1	1	2	2	1	0	0	0	2	0	0	0	0	0	0	0	0	0	1	2	0	0	0	0	1
LFS02B3A5	1	27	0	2	8	5	7	1	5	4	1	1	1	1	1	1	0	1	0	4	0	0	0	1	0	0	0	0	0	0	0	1	0	0	0	0	2	0	0	0	0	0	0	0	0	0	0	0	0
LFS02B3A6	2	1	2	1	4	4	4	0	4	3	2	1	1	1	1	1	0	0	0	1	0	0	1	0	0	0	0	0	1	0	0	0	0	0	0	0	0	0	0	0	0	0	0	0	0	0	0	0	0
LFS02B3B1	2	1	2	1	4	4	4	0	4	3	2	1	1	1	1	1	0	0	0	1	0	0	1	0	0	0	0	0	1	0	0	0	0	0	0	0	0	0	0	0	0	0	0	0	0	0	0	0	0
LFS02B3B2	0	1	0	0	10	3	5	0	0	2	0	0	0	1	0	2	0	1	0	1	0	0	0	1	2	0	0	1	0	0	0	1	1	0	1	0	0	0	0	0	0	0	0	1	0	1	0	0	0
LFS02B3B3	2	1	2	0	1	4	4	0	4	3	1	0	1	2	1	1	0	0	0	1	0	0	1	1	0	0	0	1	1	0	0	0	0	0	0	0	0	0	0	0	0	0	0	0	0	0	0	0	0
LFS02B3B4	2	1	2	0	2	4	4	0	4	3	1	0	1	2	1	1	0	0	0	1	0	0	1	1	0	0	0	1	1	0	0	0	0	0	0	0	0	0	0	0	0	0	0	0	0	0	0	0	0
LFS02B3F1	1	1	1	2	12	1	5	2	5	2	0	0	0	1	1	1	0	2	0	1	0	0	0	0	0	0	1	1	0	0	0	0	0	0	0	0	0	0	0	0	0	0	1	0	0	0	0	0	0
LFS02B4A1	2	1	2	1	4	4	5	0	4	3	1	0	1	1	1	1	0	0	0	1	0	0	1	0	0	0	0	0	1	0	0	0	0	0	0	0	0	0	0	0	0	0	0	0	0	0	0	0	0
LongYL01C4C4	1	0	2	1	4	3	4	1	4	3	2	1	1	1	1	1	1	0	0	0	0	0	0	0	0	0	0	0	1	0	0	0	0	0	0	0	0	0	0	0	0	0	0	0	0	0	0	0	0
LTT01C4B3	3	6	4	0	19	3	6	2	5	2	1	1	2	1	1	3	1	0	1	2	0	1	0	0	0	0	0	0	0	0	0	1	1	0	1	0	0	0	0	0	0	0	0	0	0	0	0	0	0
MHZ01B3D1	2	6	2	1	10	3	7	2	3	2	1	0	2	1	1	2	0	0	1	2	0	1	0	0	0	0	0	0	0	0	0	1	1	0	2	1	1	0	0	0	0	0	1	0	0	0	0	0	0
MHZ01B3D2	1	11	1	0	6	5	6	1	4	2	0	0	0	2	0	1	0	1	0	2	0	0	0	1	0	1	0	0	0	0	0	0	0	0	0	0	0	0	0	0	0	0	0	0	0	0	0	0	0
MHZ01B3D3	1	15	1	0	6	5	6	1	4	2	0	0	0	2	0	1	0	1	0	2	0	0	0	1	0	0	0	0	0	0	0	0	0	0	0	0	0	0	0	0	0	0	0	0	0	0	0	0	0
QS02A3C1	1	4	2	0	13	3	7	1	3	2	1	1	2	1	1	3	0	1	3	2	0	0	1	1	1	0	0	0	0	0	0	0	1	0	1	1	0	0	0	0	0	0	0	0	0	0	0	0	0
RCC01B2A1	2	4	1	1	4	2	7	1	3	4	0	0	1	2	0	1	0	2	0	2	0	0	0	1	0	0	0	2	0	0	0	0	0	0	0	0	0	0	0	1	1	0	1	0	0	0	0	0	0
RCC01B2A2	2	12	1	0	7	3	5	1	1	4	0	0	1	2	0	1	0	1	0	2	0	0	0	1	1	1	2	2	0	0	0	0	2	0	0	0	0	0	0	0	0	0	1	2	0	1	0	0	0
RCC01B2A3	2	9	1	0	8	3	5	1	1	4	0	0	1	2	0	1	0	1	0	2	0	0	0	1	1	1	2	2	0	0	0	0	2	0	0	0	0	0	0	0	0	0	1	2	0	1	0	0	0
RCC01B2A4	2	12	1	0	8	3	5	1	1	4	0	0	1	2	0	1	0	1	0	2	0	0	0	1	1	1	2	2	0	0	0	0	2	0	0	0	0	0	0	0	0	0	1	2	0	1	0	0	0
RCC01B2D3	1	10	1	1	6	3	5	0	3	3	1	0	1	2	1	1	0	0	0	3	0	0	1	0	3	0	0	1	1	0	0	0	0	0	0	0	0	0	0	0	0	0	0	0	0	0	0	0	0
RCC01B2D4	3	6	2	3	5	5	7	0	3	2	0	0	1	1	0	2	0	2	1	1	1	0	1	0	1	0	0	0	3	0	2	0	0	1	1	3	0	1	1	1	0	0	1	1	0	0	0	0	0
RCC01B2D5	1	10	1	1	6	3	5	0	3	3	1	0	1	2	1	1	0	0	0	3	0	0	1	0	3	0	0	1	1	0	0	0	0	0	0	0	0	0	0	0	0	0	0	0	0	0	0	0	0
RCC01B3B1	2	8	2	0	4	2	6	1	3	3	1	0	1	1	1	1	0	0	1	2	0	0	0	0	0	0	0	1	2	0	0	0	0	0	0	0	0	0	0	0	0	0	0	0	0	0	0	0	0
RCC01B3B2	0	2	0	0	4	2	4	0	2	2	0	0	0	1	0	1	0	0	0	0	0	0	0	0	0	0	0	0	0	0	0	0	0	0	0	0	0	0	0	0	0	0	0	0	0	0	0	0	0
RCC01B3F1	2	7	2	0	4	2	7	1	3	3	1	0	1	1	1	1	0	0	1	2	0	0	0	0	0	0	0	1	1	0	0	0	0	0	0	0	0	0	0	0	0	0	0	0	0	0	0	0	0
SZQ02B3B2	3	9	0	1	7	1	5	0	4	4	3	1	3	2	3	0	0	1	1	2	0	0	1	0	1	0	0	0	1	0	0	0	1	0	0	0	0	0	0	0	1	0	1	0	0	0	0	0	0
SZQ02B3B3	3	9	0	1	7	1	5	0	4	4	3	1	3	2	3	0	0	1	1	2	0	0	1	0	1	0	0	0	1	0	0	0	1	0	0	0	0	0	0	0	1	0	1	0	0	0	0	0	0
SZQ02B3D2	1	2	1	0	4	4	5	1	0	2	1	0	1	2	1	3	0	3	0	0	0	0	2	0	1	0	0	1	0	0	0	1	0	1	0	0	0	0	0	0	0	0	0	0	0	0	0	0	0
SZQ02B3D3	1	5	2	0	4	3	8	1	2	2	1	1	2	1	1	2	0	2	1	3	0	0	0	0	1	0	0	0	1	0	0	0	0	0	0	0	0	0	0	0	0	0	0	0	0	0	0	0	0
SZQ02B3D4	1	5	2	0	4	3	8	1	2	2	1	1	2	1	1	2	0	2	1	3	0	0	0	0	1	0	0	0	1	0	0	0	0	0	0	0	0	0	0	0	0	0	0	0	0	0	0	0	0
SZQ02B3F1	3	3	2	0	8	4	5	2	2	2	2	1	2	1	2	1	0	1	1	2	0	1	0	1	1	0	0	0	1	0	0	0	0	0	0	0	0	0	1	0	0	0	0	0	0	0	0	0	0
WM01B2B1	0	22	2	0	7	3	6	0	8	2	0	0	0	2	0	1	0	0	0	1	0	0	1	0	0	0	0	2	1	0	0	1	0	0	0	0	0	0	0	0	0	0	0	1	0	0	0	0	0
WM01B2D1	0	17	1	0	7	2	6	0	6	2	0	0	0	2	0	1	0	0	0	2	0	0	1	0	1	0	0	2	1	0	0	1	0	0	0	0	0	0	0	0	0	0	0	1	0	0	0	0	0
WYJ02B2A2	2	10	3	0	6	3	7	1	1	4	0	0	1	3	0	1	0	1	0	2	0	0	1	1	1	1	2	2	0	0	0	0	2	0	1	0	0	0	0	0	0	0	1	2	0	0	0	0	0
WYJ02B2C3	3	1	2	0	3	4	5	0	4	3	2	0	1	2	2	1	0	0	0	1	0	0	1	1	0	0	0	1	1	0	0	0	0	0	0	0	0	0	0	0	0	0	0	0	0	0	0	0	0
WYJ02B2C4	2	13	1	0	5	2	6	1	1	4	0	0	1	3	0	1	0	1	0	2	0	0	0	1	1	0	2	2	0	0	0	0	2	0	0	0	0	0	0	0	1	0	1	2	0	0	0	0	0
WYJ02B2C5	2	13	1	0	6	3	5	1	1	4	0	0	1	2	0	1	0	1	0	2	0	0	0	1	1	1	2	2	0	0	0	0	2	0	0	0	0	0	0	0	0	0	1	3	0	0	0	0	0
WYJ02B2C7	2	10	1	0	6	3	5	1	2	4	0	0	1	1	0	1	0	1	0	3	0	0	0	1	1	1	2	2	0	0	0	0	2	0	0	0	0	0	0	0	0	0	0	2	0	0	0	0	0
WYJ02B2C8	2	1	2	0	2	5	4	0	4	3	1	0	1	2	1	1	0	0	0	1	0	0	1	0	0	0	0	1	1	0	0	0	0	0	0	0	0	0	0	0	1	0	0	0	0	0	0	0	0
WYJ02B2C9	2	1	2	0	2	4	4	0	4	3	1	0	1	2	1	1	0	0	0	1	0	0	1	1	0	0	0	1	1	0	0	0	0	0	0	0	0	0	0	0	0	0	0	0	0	0	0	0	0
WYJ02B3A1	2	1	2	0	3	4	5	0	4	3	1	0	1	2	1	1	0	0	0	1	0	0	1	1	0	0	0	1	1	0	0	0	0	0	0	0	0	0	0	0	0	0	0	0	0	0	0	0	0
WYJ02B3A2	2	1	2	0	2	4	6	0	4	3	1	0	1	2	1	1	0	0	0	1	0	0	1	1	0	0	0	1	1	0	0	0	0	0	0	0	0	0	0	0	0	0	0	0	0	0	0	0	0
WYJ02B3B1	1	4	2	0	7	3	8	1	2	2	1	1	2	1	1	1	0	1	1	2	0	0	0	0	1	0	0	0	1	0	1	0	0	0	0	0	0	0	0	0	1	0	0	0	0	0	0	0	0
WYJ02B3B2	2	13	1	0	5	2	6	1	1	4	0	0	1	4	0	1	0	1	0	2	0	0	0	1	1	0	2	2	0	0	0	0	2	0	0	0	0	0	0	0	1	0	1	2	0	0	0	0	0
WYJ02B3B3	2	14	1	0	6	2	6	1	1	4	0	0	1	4	0	1	0	1	0	2	0	0	0	1	1	0	2	2	0	0	0	0	2	0	0	0	0	0	0	0	1	0	1	2	0	0	0	0	0
WYJ02B3B4	2	17	1	0	5	2	6	1	1	4	0	0	1	4	0	1	0	1	0	2	0	0	0	1	1	0	2	2	0	0	0	0	2	0	0	0	0	0	0	0	1	0	1	2	0	0	0	0	0
WYJ02B3C1	2	12	1	0	6	3	5	1	1	4	0	0	1	2	0	1	0	1	0	2	0	0	0	1	1	1	2	2	1	0	0	0	2	0	0	0	0	0	0	0	0	0	1	2	0	0	0	0	0
WYJ02B3E1	2	14	1	0	6	3	6	1	1	4	0	0	1	2	0	1	0	1	0	2	0	0	0	1	1	1	2	2	0	0	0	0	2	0	0	0	0	0	0	0	0	0	1	3	0	0	0	0	0
WYJ02B3F1	2	14	1	0	5	2	6	1	1	4	0	0	1	4	0	1	0	0	0	2	0	0	0	1	1	0	2	2	0	0	0	0	2	0	0	0	0	0	0	0	1	0	1	2	0	0	0	0	0
WYJ02B3G3	2	10	1	0	8	3	5	1	2	4	0	0	1	3	0	1	0	1	0	2	0	0	0	1	1	1	2	2	0	0	0	0	2	0	0	0	0	0	0	0	0	0	1	2	0	0	0	0	0
ZCT01B2A1	2	3	2	1	7	2	5	2	3	3	0	1	1	2	0	1	0	0	0	1	0	0	0	0	0	0	2	1	0	0	0	0	0	0	0	0	0	0	0	0	0	0	0	0	0	0	0	1	0
ZCT01B2C1	1	5	1	0	8	4	8	1	1	2	0	0	1	2	0	1	0	1	1	2	0	0	1	0	0	0	0	0	1	0	0	0	0	0	0	0	0	0	0	0	0	0	0	0	0	2	0	0	0
ZCT01B2D3	1	15	0	1	6	4	8	1	1	3	0	0	1	1	0	2	0	0	0	1	0	0	0	1	1	0	0	0	1	0	0	1	1	0	1	0	1	0	0	0	0	0	0	0	0	0	0	0	0
ZCT01B2D5	1	16	0	1	7	4	8	2	1	3	0	0	1	1	0	2	0	0	0	2	0	0	0	1	1	0	0	0	0	0	0	1	1	0	0	0	1	0	0	0	0	0	0	0	0	0	0	0	0
ZCT01B2D6	1	16	0	1	8	3	9	1	1	3	0	0	1	1	0	2	0	0	0	2	0	0	0	1	1	0	0	0	1	0	0	0	1	0	1	0	1	0	0	0	0	0	0	0	0	0	0	0	0
ZCT01B2D7	1	17	0	1	8	4	8	1	1	3	0	0	1	1	0	2	0	0	0	2	0	0	0	1	1	0	0	0	1	0	0	1	1	0	1	0	1	0	0	0	0	0	0	0	0	0	0	0	0
ZCT01B3D2	1	1	2	0	6	2	6	1	5	3	0	0	1	2	0	2	0	1	0	1	1	0	0	0	2	0	0	1	2	0	0	0	1	0	0	0	0	1	0	0	0	0	0	0	0	0	0	0	0
ZGR01A2C1	1	8	3	2	7	2	11	1	4	2	0	0	2	0	0	1	0	1	0	4	1	1	3	0	3	0	2	2	2	0	0	0	1	0	0	1	0	0	0	0	0	0	0	1	1	0	0	0	0
ZGR01A3A1	2	4	2	0	11	4	6	2	3	2	2	1	2	1	2	2	0	1	1	2	0	0	0	1	2	1	0	0	0	0	0	1	0	0	1	0	0	0	0	0	0	0	0	0	0	0	0	0	0
ZGR01A3B1	0	29	1	0	11	3	8	1	7	3	0	0	0	1	0	3	0	1	0	1	1	0	0	1	0	0	1	1	2	0	0	1	2	0	1	0	0	0	0	1	0	0	0	1	0	0	0	0	0
ZGR01A3D1	0	24	0	0	11	3	8	0	5	4	1	0	2	2	1	1	0	1	1	1	0	1	3	1	2	0	1	2	1	0	0	1	2	1	2	0	0	1	0	0	0	0	0	1	0	0	1	0	0
ZLW02C2B1	1	8	3	1	11	3	5	1	4	2	1	0	2	1	1	1	0	0	3	2	0	1	0	1	1	0	0	0	0	0	0	0	0	0	0	0	0	0	0	0	0	0	0	0	0	0	0	1	0
ZLW02C2B2	0	1	1	0	12	2	5	1	4	1	1	0	0	2	1	2	0	0	0	3	0	1	0	1	0	0	0	0	1	0	0	0	1	0	2	1	0	0	0	0	0	0	0	0	0	0	1	0	0
ZLW02C2D1	2	3	1	0	5	2	6	1	1	4	0	0	1	2	0	1	0	1	0	2	0	0	0	1	1	1	2	2	1	0	0	0	1	0	0	0	0	0	0	0	1	0	1	1	0	0	0	0	0
ZLW02C2D2	0	1	1	0	13	2	6	1	4	1	1	0	0	3	1	2	0	0	0	3	0	1	0	1	0	0	0	0	1	0	0	0	1	0	2	1	0	0	0	0	0	0	0	0	0	0	1	0	0
ZLW02C2E1	0	1	1	0	8	2	5	1	4	1	1	0	0	3	1	2	0	0	0	3	0	1	0	1	0	0	0	0	2	0	0	0	1	0	2	1	0	0	0	0	1	0	0	0	0	0	0	0	0
ZLW02C2E4	1	4	1	0	7	4	9	1	1	2	0	0	1	2	0	1	0	1	1	2	0	1	1	0	0	0	0	0	0	0	0	0	0	0	0	0	0	0	0	0	0	0	0	0	0	2	0	0	0
ZLW02C2E5	1	5	2	0	9	3	7	1	2	2	0	0	2	0	0	2	0	0	2	2	0	0	0	0	1	0	0	1	0	0	1	2	0	0	0	0	0	0	0	0	1	0	0	0	0	0	0	0	0
ZLW02C2F1	0	1	1	0	11	2	6	1	5	1	1	0	0	3	1	2	0	0	0	3	0	1	0	1	0	0	0	0	2	0	0	0	1	0	2	1	0	0	0	0	0	0	0	0	0	0	1	0	0
ZLW02C2F3	1	4	3	0	10	4	6	1	4	3	1	1	2	1	1	1	0	1	1	2	0	0	0	0	1	0	0	1	1	0	1	0	0	0	0	0	0	0	0	0	0	0	0	0	0	0	0	0	0
ZLW02C3B2	0	1	1	0	12	2	6	1	4	1	1	0	0	3	1	2	0	0	0	3	0	1	0	1	0	0	0	0	1	0	0	0	1	0	2	1	0	0	0	0	0	0	0	0	0	0	1	0	0
ZLW02C3C3	1	5	2	0	7	4	8	1	1	2	0	0	1	2	0	1	0	1	1	2	0	0	1	0	0	0	0	0	0	0	0	0	0	0	0	0	0	0	0	0	0	0	0	0	0	2	0	0	0
ZLW02C3D3	2	10	1	0	6	3	5	1	1	4	0	0	1	2	0	1	0	1	0	2	0	0	0	1	1	1	2	2	0	0	0	0	2	0	0	0	0	0	0	0	0	0	1	2	0	0	0	0	0
ZLW02C3F1	2	1	2	0	2	5	5	0	4	3	1	0	1	2	1	1	0	0	0	1	0	0	1	1	0	0	0	1	1	0	0	0	0	0	0	0	0	0	0	0	0	0	0	0	0	0	0	0	0
ZLW02C3F2	2	4	1	0	5	2	6	1	2	4	0	0	1	2	0	1	0	1	0	2	0	0	0	1	1	1	2	2	1	0	0	0	1	0	0	0	0	0	0	0	1	0	1	1	0	0	0	0	0
ZLW02C3F4	2	1	2	0	2	4	5	0	4	2	1	0	1	2	1	1	0	0	0	1	0	0	1	1	0	0	0	1	1	0	0	0	0	0	0	0	0	0	0	0	0	0	0	0	0	0	0	0	0
ZLW02C4B1	1	5	2	0	9	3	7	2	2	2	0	0	2	1	0	2	0	1	2	2	0	0	0	0	1	0	0	1	0	0	1	0	0	0	0	0	0	0	0	0	0	0	0	0	0	0	0	0	0
ZLW02C4B2	1	5	2	0	9	3	7	2	2	2	0	0	2	1	0	2	0	1	2	2	0	0	0	0	1	0	0	1	0	0	1	0	0	0	0	0	0	0	0	0	0	0	0	0	0	0	0	0	0
ZLW02C4C3	1	4	2	0	10	3	7	1	3	2	1	1	2	0	1	1	0	0	1	1	0	0	0	0	2	0	0	0	0	0	0	0	1	0	1	1	0	0	0	0	0	0	0	0	0	0	0	0	0
[truncated: 6 more columns]

## Sheet: S6
Supplementary Table S6. Genome file names of strains.
Strains	Genome files
CRD01C3C1	CRD01C3C1.fasta
CRD01C4E1	CRD01C4E1.fasta
CYX02C3A1	CYX02C3A1.fasta
CYX02C3C1	CYX02C3C1.fasta
CYX02C3D2	CYX02C3D2.fasta
CYX02C3D3	CYX02C3D3.fasta
CYX02C3E1	CYX02C3E1.fasta
CYX02C3E2	CYX02C3E2.fasta
CYX02C4C1	CYX02C4C1.fasta
CZY01A3A1	CZY01A3A1.fasta
CZY01A3A2	CZY01A3A2.fasta
GS01B2B1	GS01B2B1.fasta
GS01B2C2	GS01B2C2.fasta
GS01B3B1	GS01B3B1.fasta
HSW01A2B1	HSW01A2B1.fasta
JA01A2A3	JA01A2A3.fasta
JA01A2E3	JA01A2E3.fasta
JA01A2F2	JA01A2F2.fasta
JA01A2F4	JA01A2F4.fasta
JA01A2F5	JA01A2F5.fasta
JA01A2F6	JA01A2F6.fasta
JA01A2F8	JA01A2F8.fasta
JA01A3A1	JA01A3A1.fasta
JA01A3D1	JA01A3D1.fasta
JA01A4C1	JA01A4C1.fasta
JWY02C2A1	JWY02C2A1.fasta
JWY02C2A9	JWY02C2A9.fasta
JWY02C2B1	JWY02C2B1.fasta
JWY02C2B2	JWY02C2B2.fasta
JWY02C2B3	JWY02C2B3.fasta
JWY02C2B5	JWY02C2B5.fasta
JWY02C2B8	JWY02C2B8.fasta
JWY02C2B9	JWY02C2B9.fasta
JWY02C2C1	JWY02C2C1.fasta
JWY02C2C3	JWY02C2C3.fasta
JWY02C2C5	JWY02C2C5.fasta
JWY02C2E1	JWY02C2E1.fasta
JWY02C2E2	JWY02C2E2.fasta
JWY02C2F1	JWY02C2F1.fasta
JWY02C2F2	JWY02C2F2.fasta
JWY02C2F3	JWY02C2F3.fasta
JWY02C2F4	JWY02C2F4.fasta
JWY02C3A1	JWY02C3A1.fasta
JWY02C3C1	JWY02C3C1.fasta
JWY02C3C2	JWY02C3C2.fasta
JWY02C3C3	JWY02C3C3.fasta
LFS02B2A3	LFS02B2A3.fasta
LFS02B2A4	LFS02B2A4.fasta
LFS02B2B1	LFS02B2B1.fasta
LFS02B2C2	LFS02B2C2.fasta
LFS02B2E1	LFS02B2E1.fasta
LFS02B2E2	LFS02B2E2.fasta
LFS02B2E3	LFS02B2E3.fasta
LFS02B2E4	LFS02B2E4.fasta
LFS02B2F3	LFS02B2F3.fasta
LFS02B3A1	LFS02B3A1.fasta
LFS02B3A2	LFS02B3A2.fasta
LFS02B3A4	LFS02B3A4.fasta
LFS02B3A5	LFS02B3A5.fasta
LFS02B3A6	LFS02B3A6.fasta
LFS02B3B1	LFS02B3B1.fasta
LFS02B3B2	LFS02B3B2.fasta
LFS02B3B3	LFS02B3B3.fasta
LFS02B3B4	LFS02B3B4.fasta
LFS02B3F1	LFS02B3F1.fasta
LFS02B4A1	LFS02B4A1.fasta
LongYL01C4C4	LongYL01C4C4.fasta
LTT01C4B3	LTT01C4B3.fasta
MHZ01B3D1	MHZ01B3D1.fasta
MHZ01B3D2	MHZ01B3D2.fasta
MHZ01B3D3	MHZ01B3D3.fasta
QS02A3C1	QS02A3C1.fasta
RCC01B2A1	RCC01B2A1.fasta
RCC01B2A2	RCC01B2A2.fasta
RCC01B2A3	RCC01B2A3.fasta
RCC01B2A4	RCC01B2A4.fasta
RCC01B2D3	RCC01B2D3.fasta
RCC01B2D4	RCC01B2D4.fasta
RCC01B2D5	RCC01B2D5.fasta
RCC01B3B1	RCC01B3B1.fasta
RCC01B3B2	RCC01B3B2.fasta
RCC01B3F1	RCC01B3F1.fasta
SZQ02B3B2	SZQ02B3B2.fasta
SZQ02B3B3	SZQ02B3B3.fasta
SZQ02B3D2	SZQ02B3D2.fasta
SZQ02B3D3	SZQ02B3D3.fasta
SZQ02B3D4	SZQ02B3D4.fasta
SZQ02B3F1	SZQ02B3F1.fasta
WM01B2B1	WM01B2B1.fasta
WM01B2D1	WM01B2D1.fasta
WYJ02B2A2	WYJ02B2A2.fasta
WYJ02B2C3	WYJ02B2C3.fasta
WYJ02B2C4	WYJ02B2C4.fasta
WYJ02B2C5	WYJ02B2C5.fasta
WYJ02B2C7	WYJ02B2C7.fasta
WYJ02B2C8	WYJ02B2C8.fasta
WYJ02B2C9	WYJ02B2C9.fasta
WYJ02B3A1	WYJ02B3A1.fasta
WYJ02B3A2	WYJ02B3A2.fasta
WYJ02B3B1	WYJ02B3B1.fasta
WYJ02B3B2	WYJ02B3B2.fasta
WYJ02B3B3	WYJ02B3B3.fasta
WYJ02B3B4	WYJ02B3B4.fasta
WYJ02B3C1	WYJ02B3C1.fasta
WYJ02B3E1	WYJ02B3E1.fasta
WYJ02B3F1	WYJ02B3F1.fasta
WYJ02B3G3	WYJ02B3G3.fasta
ZCT01B2A1	ZCT01B2A1.fasta
ZCT01B2C1	ZCT01B2C1.fasta
ZCT01B2D3	ZCT01B2D3.fasta
ZCT01B2D5	ZCT01B2D5.fasta
ZCT01B2D6	ZCT01B2D6.fasta
ZCT01B2D7	ZCT01B2D7.fasta
ZCT01B3D2	ZCT01B3D2.fasta
ZGR01A2C1	ZGR01A2C1.fasta
ZGR01A3A1	ZGR01A3A1.fasta
ZGR01A3B1	ZGR01A3B1.fasta
ZGR01A3D1	ZGR01A3D1.fasta
ZLW02C2B1	ZLW02C2B1.fasta
ZLW02C2B2	ZLW02C2B2.fasta
ZLW02C2D1	ZLW02C2D1.fasta
ZLW02C2D2	ZLW02C2D2.fasta
ZLW02C2E1	ZLW02C2E1.fasta
ZLW02C2E4	ZLW02C2E4.fasta
ZLW02C2E5	ZLW02C2E5.fasta
ZLW02C2F1	ZLW02C2F1.fasta
ZLW02C2F3	ZLW02C2F3.fasta
ZLW02C3B2	ZLW02C3B2.fasta
ZLW02C3C3	ZLW02C3C3.fasta
ZLW02C3D3	ZLW02C3D3.fasta
ZLW02C3F1	ZLW02C3F1.fasta
ZLW02C3F2	ZLW02C3F2.fasta
ZLW02C3F4	ZLW02C3F4.fasta
ZLW02C4B1	ZLW02C4B1.fasta
ZLW02C4B2	ZLW02C4B2.fasta
ZLW02C4C3	ZLW02C4C3.fasta
